# Supplementary material for: Different niches for stem cells carrying the same oncogenic driver affect pathogenesis and therapy response in myeloproliferative neoplasms
Source: Nat Cancer. 2023 Aug 7;4(8):1193–209. doi: 10.1038/s43018-023-00607-x (PMC10447237; doi:10.1038/s43018-023-00607-x)
Supplement: Supplementary file 2 — Statistical source data for Fig. 1. [file 43018_2023_607_MOESM2_ESM.xlsx]

## Sheet: Fig 1b
		ET										PV
	50	0.333333	0.365079	0.37931	0.37931	0.25431	0.384615	0.352113	0.264151	0.258065	0.351064	0.125	0.195402	0.166667	0.229167
	100	0.323232	0.214286	0.275862	0.275862	0.306034	0.275641	0.239437	0.301887	0.322581	0.287234	0.4375	0.258621	0.166667	0.1875
	150	0.20202	0.238095	0.241379	0.241379	0.219828	0.173077	0.225352	0.226415	0.204301	0.180851	0.125	0.304598	0.333333	0.333333
	200	0.151515	0.18254	0.103448	0.103448	0.219828	0.166667	0.183099	0.226415	0.172043	0.180851	0.375	0.241379	0.333333	0.25

## Sheet: Fig 1c
	ET	PV
	89.3777	109.882
	82.8248	99.8255
	82.5865	125.971
	88.9246	101.224
	84.8939	96.4272
	83.1605	107.18
	95.7517
	80.7336
	94.6328
	93.8407
	94.4862
	72.5864

## Sheet: Fig 1e
	ET endosteal	ET central	PV endosteal	PV central
	0.254653	0.387462	1.32253	2.70878
	0.078888	1.17085	0.589364	5.36705
	0.0396395	0.150954	1.11224	5.75926
	0.374611	1.68616	1.048	3.45558
	0.250354	0.718396	1.48453	2.70198
	0.287092	0.450876	0.537233	0.944235
	0.162865	0.247213	1.1725	0.858742
	0.250409	0.313945	0.75773	1.11457
	0.234711	0.259005

## Sheet: Fig 1f
	ET end	ET cen	PV end	PV cen
	0.898833	0.680986	1.87309	1.47142
	0.264293	2.46397	0.647703	6.69892
	0.249346	0.269934	0.124673	2.20446
	2.71542	1.40526	1.35453	4.60612
	1.60562	2.45428	1.10989	4.49951
	2.13861	0.700678	0.956726	1.19115
	2.45633	0.629706	1.10776	1.76802
	4.83218	0.838974	0.864705	0.62923
	1.92185	0.966612	0.960923	2.03497

## Sheet: Fig 1g
	WT	ET	PV1	PV2
	0.480934	10.4658	0.151267	0.981547
	0.22189	1.81935	0.101971	0.119058
	0.222333	3.77906	0.053833	0.516056
	0.704855	6.3428	0.033604	0.518333
	0.0451595	2.57232	0.195396	0.617027
	0.0794517	10.4284
	0.282291	5.3648
	0.143785	1.95943
	0.137847	1.72467
	0.573494	2.10731
	0.0737548	1.82424
	0.274117	1.51059
	0.140341	1.00593
	0.0709539	1.32186
	0.0439626
	0.49826
	0.501518
	0.415136

## Sheet: Fig 1h
	WT	ET	PV	WT	ET	PV
	0.985	15.4	26.04	27.49	23.13	8.85
	3.94	22.97	32.18	15.61	26.87	30.94
	26.57	29.79	14.55	14.31	19.09	19.19
	34.39	23.49	19.64	9.47	31.09	16.91
	20.05	30.28	22.42	10.75	18.03	12.49
	19.3		12.5	9.78	16.58	23.51
	11.5			18.14	22.89	36.91
	4.17			11.81	13.02	29.44
	17.53			23.47	18.11	35.24
	9.02			8.83	29.04	32.03
	12.91			16.83	15.72	22.92
				42.59	12.36	17.91
				31.47	25.91	30.02
				24.3	11.37	20.4
				23.42	1.94	79.88
				26.25	7.05	51.76
				44.93	5.95	49.71
				14.05	8.35	67.15
				21.44	2.98	30.08
				22.62	5.62	30.62
				31.54	15.14	29.49
				52.84	7.93	21.57
				52.35	8.96	84.58
				22.68	8.77	54.04
				19.4	48.98	25.77
				18.11	50.41	11.58
				26.58	30.12	20.08
				24.19	21.11	10.99
				4.15	24.96	20.27
				21.8	21.15	46.92
				30.86	64.64	50.57
				37.53	31.76	17.89
				30.52	3.48	13.89
				23.32	25.46	16.48
				23.54	10.83	17.41
				37.24	18.14	28.37
				51.13	50.87	21.16
				48.98	63.86	8.97
				50.41	32.66	19.34
				32.2	24.21	72.9
					18.13	70.75
					20.74	84.54
					28.02	85.07
					18.73	17.69
					18.74	64.06
						27.8
						20.89
						20.81
						30.3
						9.39
						49.78
						27.85
						3.42
						7.17
						22.03
						21.01
						20.99
						14.13
						19.43
						30.36
						20.04
						17.34
						87.94
						43.23
						35.2
						43.23
						35.2
						32.21
						13.65
						23.32
						49.54
						20.52
						7.68
						76.43
