# Supplementary material for: Different niches for stem cells carrying the same oncogenic driver affect pathogenesis and therapy response in myeloproliferative neoplasms
Source: Nat Cancer. 2023 Aug 7;4(8):1193–209. doi: 10.1038/s43018-023-00607-x (PMC10447237; doi:10.1038/s43018-023-00607-x)
Supplement: Supplementary file 3 — Statistical source data for Fig. 2. [file 43018_2023_607_MOESM3_ESM.xlsx]

## Sheet: Fig2c
	WT	ET	PV
	1.41	1.72	0.467
	1.3	2.15	0.736
	0.996	1.12	1.34
	0.653	1.49	0.379
	0.823	1.8	0.827
	0.704	1.22
		0.847
		0.935

## Sheet: Fig2d
	endosteal			central
	WT	ET	PV	WT	ET	PV
	1.03569	0.510506	0.489077	0.016064	0.0513084	0.041122
	0.232433	0.783667	0.32445	0.069191	0.807503	0.132883
	0.265766	2.25196	0.502901		0.0609635	0.032247
		1.10582			0.176127
	0.01735	0.875096	0.754996	0.561477	0.0981547	0.391239
	0.244096	1.20271	0.403123	0.046642	0.0249439	0.08662
	0.318091	1.9024	0.621286	0.030607	0.075196	0.088859
			1.06909			0.023306
			1.22237			0.318116
	0.379126	0.490605	0.375847		0.0455539
	0.318206	0.198209	0.11692	0.04472		0.012477
	0.294172	0.273639	0.129922	0.014384	0.0392992	0.04817
	0.277789	1.2344		0.094409	0.569
	0.972635	2.33842		0.221361	0.107442
	1.33566	0.807196		0.06676	0.154821

## Sheet: Fig2e
	ET	PV
	3.81266	1.46426
	2.63343	0.829445
	3.7402	0.628937
	3.69004	2.52231
	6.79835	2.79641
	3.35762	6.19486
	8.75169	3.43027
	0.92584	3.2101
	3.57408	4.10034
	1.92125	2.23995
	0.819419	4.54672
	10.1761	0.083225
	5.60683	3.25746
	0.90411
	6.07859
	6.44566
	2.85539
	7.48023
	3.3249
	5.67335
	6.00785
	2.61278
	1.99303

## Sheet: Fig2f
	WT	ET	PV
	17.1154	14.0619	19.7999
	13.5532	16.8868	16.7572
	13.08	13.2642	17.5345
	13.9493	17.5534	16.6173
	12.4021	14.6485	16.0588
	13.9807	13.9583
		14.1657
		11.3833

## Sheet: Fig2g
	WT	JAK R/R
	11.6954	24.6521
	12.1925	19.0501
	14.3148	19.2383
	14.5051	19.9635
	12.6417	31.2966

## Sheet: Fig2h
	ET BASELINE	PV BASELINE
	17.28	41.32
	16.46	18.88
	12.97	21.68
	15.87	25.17
	7.441	23.12
	13.66	24.92
	12.57	14.56
	20.6	35.38
	22.22	13.01
	15.77	10.76
	9.508	18.54
	19.74	16.98
	22.17	21.53
	23.43	26.65
	19.36	18.51
	18.9	24.16
	11.25
	14.27
	14.3
	20.44

## Sheet: Fig2j
	WT	ET	PV
	4.42	71.6	7.08
	3.94	54.78	2.77
	1.03	38.11
		185.27
		8.65
		4.68

## Sheet: Fig2l
	WT	ET	PV
	0.002494	0.142749	0.021459
	0	0.194793	0.061851
	0	0.195717	0.177962
	0.003971	0.0339725	0
	0.004156	0.035358	0.036239
	0.030662	0.197754	0
	0.006205	0.376348	0
	0.006205	0.112137	0
	0.003354	0	0
	0.010398	0.022198	0
		0
		0
		0.003664

## Sheet: Fig2m
	ET	PV
	4.85376	1.88641
	22.317	16.4379
	39.7424	0.594696
	27.9036	22.3872
	34.2086	9.20232
	14.6751	17.7674
	12.4554	15.2269
	31.7091	4.17682
	26.6149	5.86559
	12.7857	6.67425
	20.2503	25.3826
	13.3136	0
	40.8583	2.28615
	32.6985	4.00303
	35.5451	19.0601
	50.4828	28.0553
	21.2958	2.93474
	24.7704	6.67933
	29.0139	40.645
	20.1371	16.8279
	19.197	13.3898
	27.7316
	34.3017
	15.046
	12.0489
	40.9828
	10.8623
	14.8241
	17.5454
	10.4108
	49.0756
	8.63613

## Sheet: Fig2o
	WT	ET	PV
	0.019109	0.082774	0.013399
	0.024838	0.088134	0.01481
	0.014638	0.057299	0.005525
	0.002858	0.02061	0.006732
	0.002901	0.012974	0.046531
		0.052518

[truncated: 3 more sheets: Fig2p, Fig2q, Fig2r]
