# Supplementary material for: Different niches for stem cells carrying the same oncogenic driver affect pathogenesis and therapy response in myeloproliferative neoplasms
Source: Nat Cancer. 2023 Aug 7;4(8):1193–209. doi: 10.1038/s43018-023-00607-x (PMC10447237; doi:10.1038/s43018-023-00607-x)
Supplement: Supplementary file 4 — Statistical source data for Fig. 3. [file 43018_2023_607_MOESM4_ESM.xlsx]

## Sheet: Fig3a
	mCD45	hCD45
	34.6019	3.466
	28.3448	5.167
	44.4503	9.3214
	52.2889	23.9874
	43.9355	4.9801
	75.6719	0.0178
	72.369	0.0604
	73.6782	0.0327
	66	0.5835
	67.4486	3.2442
	61.8503	17.4189
	65.0108	26.1877
	64.246	7.5558
	57.3603	0.0186
	70.368	0.0448
	46.081	0.0066
	33.7207	7.5572
	20.9188	11.4368
	22.4929	21.1483
	37.7277	7.2882
	61.0737	0.706
	60.4626	0.3986
	34.8311	11.2473
	40.144	23.2355
	41.5778	38.156
	66.3266	3.8239
	82.3916	0.2356
	79.3898	0.1317

## Sheet: Fig3b
	CT	ET	PV
	0.0427	0.8311	0.7533
	0.0423	0.4191	0.4575
	0.0454	0.2726	0.3888
	0.0388	0.2426	0.775
	0.0608	0.332	0.3085
	0.0406	0.0342	0.1953
	0.0306	0.0557
		0.0443

## Sheet: Fig3c
	ET	PV
	0.621075	0.341532
	0.247841	0.0361115
	1.56318	0.209011
	0.398881	0.183882
	5.92866

## Sheet: Fig3e
	CT	ET	PV
	6.473	5.463	5.77
	4.608	16.615	10.525
	7.147	13.657	4.08
	14.655	17.751	18.007
	7.071	16.053	12.494
	27.938	14.631	16.319
	6.468	10.926	13.928
	10.101	9.583	18.818
	13.131	9.583	10.304
	13.739	24.064	5.917
	21.852	15.981	16.615
	12.163	7.5	9.122
	14.568	14.473	28.788
	10.101	4.791	9.091
	13.17	19.403	13.928
	10.879	16.106	14.414
	6.388	10.633	6.985
	12.901	11.262	16.389
	7.576	15.927	10.525
	10.847	8.368	10.654
	10.192	15.095	8.689
	7.147	8.835	11.517
		19.551	12.005
	6.108		25.718
	6.108		17.29
	6.428	8.63	20.802
	11.539	14.141	15.618
	6.108	12.777	11.858
	8.638	15.016
	8.368	21.427	11.262
	6.738	8.571	14.709
	6.585	5.89	10.767
	13.176	8.053	5.082
	9.775	15.452	20.129
	7.519	7.5	10.192
	6.954	12.425	16.94
	6.615	11.262	9.878
	3.955	10.339	15.544
	4.656	8.512	8.159
	6.082	4.624	15.618
	3.124	10.72	10.525
	6.473	9.107	6.517
		12.856	15.981
	5.357	9.224	10.525
	12.121	8.843	22.727
	3.788	11.564	11.858
	14.553	4.08	12.425
	8.194	3.788	8.053
	7.8		16.053
	18.339		14.092
	10.606	11.262	5.463
	17.51	17.175
	17.238	6.517	2.857
	10.412	3.863	19.298
	13.794	10.164	17.201
	7.231	6.517	17.437
	30.041	21.347	28.084
	11.823	4.417	18.789
	31.415	9.247	40.856
	12.636	6.985	46.256
	22.884	6.517	6.108
	15.16	6.985	21.226
	12.936	6.247	9.492
	20.428	6.776	11.043
		8.159	10.667
	5.357	8.194	18.543
	12.121	10.552	8.601
	3.788	3.124	12.747
	14.553	6.247	13.23
	8.194	6.818	6.108
	7.8	11.03	13.403
	18.339	7.178	19.318
	10.606	11.627	2.885
	17.51	8.283	10.234
	17.238	15.194	6.247
	10.412	5.77	6.615
	13.794	6.517
	7.231	5.77
	30.041		12.901
	11.823	11.45	23.534
	31.415	14.681	15.452
	12.636	26.209	12.879
	22.884	13.932	13.969
	15.16	12.226	17.686
	12.936	9.806	16.195
	20.428	18.384	9.371
		8.645	12.968
	15.811	13.131	24.677
	15.239	17.378	8.159
	8.049	9.999	16.053
	19.818	15.811	11.834
	19.305	8.601	15.394
	7.796	29.477	9.5
	5.354	7.187	10.991
	9.697	17.621	11.887
	17.432	19.075	25.881
	8.329	9.371	14.577
	8.364	5.515	3.03
	10.299	11.389
	8.83	6.776	5.463
	11.774	4.285	16.615
	20.293	7.508	13.657
	10.096		17.751
	11.533	9.154	16.053
	6.981	16.106	14.631
	10.709	13.657	10.926
	29.435	3.863	9.583
	17.252	17.024	9.583
	16.185	15.544	24.064
	13.164	11.627	15.981
	11.288	15.452	7.5
	13.164	15.452	14.473
	10.146	10.767	4.791
	8.325	16.266	19.403
	7.139	22.126	16.106
	5.048	20.015	10.633
	15.411	8.47	11.262
	15.963	6.103	15.927
	7.067		8.368
	14.455	22.486	15.095
	5.437	7.614	8.835
	5.27	12.901	19.551
	7.639	10.714
	7.175	16.354
	4.972	12.239	8.63
	8.155	10.477	14.141
	17.862	5.384	12.777
	32.213	14.464	15.016
	11.152	11.37	21.427
		8.571	8.571
	5.77	13.334	5.89
	10.525	11.528	8.053
	4.08	5.758	15.452
	18.007	6.144	7.5
	12.494	10.151	12.425
	16.319	5.051	11.262
	13.928	7.84	10.339
	18.818		8.512
	10.304	15.321	4.624
	5.917	13.969	10.72
	16.615	12.609	9.107
	9.122	11.364	12.856
	28.788	18.213	9.224
	9.091	15.599	8.843
	13.928	11.364	11.564
	14.414	18.323	4.08
	6.985	14.553	3.788
	16.389	18.198
	10.525	13.969	34.98
	10.654	8.638	53.612
	8.689	36.015	31.236
	11.517	6.985	38.331
	12.005	7.576	44.252
	25.718	13.739	42.667
	17.29	14.033	55.567
	20.802	14.914	73.121
	15.618	9.035	65.081
	11.858	16.932	35.469
		10.151	21.694
	11.262		26.504
	14.709	27.636	33.368
	10.767	18.976	43.334
	5.082	27.925	47.577
	20.129	19.746	18.182
	10.192	19.746	22.778
	16.94	17.267	25.802
	9.878	19.305	36.49
	15.544	9.118	18.741
	8.159	13.545	23.177
	15.618	10.842
	10.525	13.224	29.145
	6.517	7.796	32.426
	15.981	11.358	25.713
	10.525	11.852	22.727
	22.727	16.187	30.189
	11.858	11.583	19.697
	12.425	12.21	33.642
	8.053	18.201	33.642
	16.053	19.887	22.524
	14.092	11.288	17.275
	5.463		29.145
		10.095	29.105
	5.463	16.154	28.305
	7.726	19.18	22.061
	13.034	12.77	16.94
	37.483	18.201	34.183
	8.159	12.928	25.217
	14.999	13.279	28.305
	13.72	15.962	24.29
	16.389	14.455	18.308
	4.791	10.296	36.015
	9.216	16.256	21.852
	6.776	16.203	22.524
	12.945	16.676	24.665
	7.726	26.888
	7.142	17.723	22.417
	10.738	23.166	9.529
	13.59	16.725	18.741
	8.144	20.373	11.293
	16.319	20.373	16.428
	8.159	15.143	10.301
	6.108	9.148	22.245
	14.349	16.309	9.489
	8.567	15.163	15.135
	19.42	10.841	12.474
	6.141	11.357	11.715
	9.578	10.628	5.151
	12.771	9.749	10.226
	16.712		11.293
	16.154	12.216	4.656
	8.325	8.159	9.715
	8.14	8.835	15.681
	8.14	7.576	8.368
	7.139	8.835	8.47
	11.817	6.247	9.371
	12.85	4.791	12.145
	6.773	13.59
	7.139	14.923
	13.164	24.431	22.702
	12.199	6.428	13.403
	12.326	7.071	3.788
	8.863	8.33	13.907
	12.895	11.517	9.122
	8.049	8.689	7.5
	14.565	5.051	7.576
	4.283	10.552	11.464
	5.46	8.333	20.608
	14.624	11.03	64.291
		5.151	31.528
		3.03	12.968
		9.583	10.767
		9.583	17.871
		7.576	7.457
		7.576
		9.216
		8.689
		6.061
		5.051
		4.517
		5.714
		14.285
		4.08
		3.124
		6.108
		6.473
		9.091
		25.554
		39.601
		20.227

## Sheet: Fig3g
	CT	ET	PV
	0	0.0453567	0.00489821
	0	0.0522888	0
	0	0.0845988	0
	0	0.124654	0
	0.00039245	0.0245749	0.00829815
	0	0.00389652	0.00345511
	0	0.0250295

## Sheet: Fig3h
	ET	PV
	29.37	29.89
	19.14	29.88
	16.87	40.36
	26.41	60.81
	49.5	25.24
	26.14	49.27
	18.26
	22.98
	24.36
	29.51
	12.61
	22.51
	26.5
	22.57
	19.57
	18.67

## Sheet: Fig3i
	ET	PV
	28.64	19.04
	48.44	53.37
	124.8	21.76
	30.47	39.73
	30.22	22.23
	22.78	22.53
	37.96
	37.95
	126.9
	77.61
	39.81
	18.56
	62.29
	45.22
	37.69
	133.2
