# Supplementary material for: Different niches for stem cells carrying the same oncogenic driver affect pathogenesis and therapy response in myeloproliferative neoplasms
Source: Nat Cancer. 2023 Aug 7;4(8):1193–209. doi: 10.1038/s43018-023-00607-x (PMC10447237; doi:10.1038/s43018-023-00607-x)
Supplement: Supplementary file 5 — Statistical source data for Fig. 4. [file 43018_2023_607_MOESM5_ESM.xlsx]

## Sheet: Fig4a
	ET in WT		ET in B3KO
	endosteal	central	endosteal	central
	28.3133	3.28476	0.0333842	2.07126
	35.9977	12.5769	10.6259	0.99071
	9.1271	10.9503	7.18774	0.835556
	13.6694	3.85377	0.339613	0.299788
	11.1776	2.95942	0.0108836	0.0279801
	3.16798	1.22592
	16.4408	2.47906
	7.08148	1.55313
	13.6694	3.85377

## Sheet: Fig4b
	ET in WT		ET in B3KO
	endosteal	central	endosteal	central
	14.5498	2.19217	7.03842	0.970006
	6.66395	3.41468	2.05829	1.3921
	5.93061	0.713761	0.673509	0.864183
	6.33616	0.441018	7.21897	3.36763
	14.5498	2.19217	2.29912	2.80512
	12.2961	0.731954	2.92541	1.34286
	18.5589	0.978719

## Sheet: Fig4c
		G0							G1							G2/S							M
	ET in WT	57.1915	47.1809	64.7321	75.8456	83.1273			17.4663	17.8139	7.73812	5.68083	12.3774			15.6497	12.9713	10.5654	7.11189	2.31192			19.6926	22.0339	16.9643	11.3617	2.18346
	ET in B3KO	37.3539	39.4111	34.9799	39.0238	36.4489	34.0493		13.7568	12.1445	9.75428	12.7369	13.7743	9.90912		16.6991	18.4009	24.4233	17.2734	17.3027	24.2327		32.1902	30.0435	30.8425	30.9659	32.4742	31.8089

## Sheet: Fig4d
			WT								B3KO
	endosteal		1.32662	1.82125	0.566289	3.62207	1.82125	3.22138	4.97219		4.11927	2.76728	0.693647	7.70418	2.46306	2.7197
	central		1.25245	1.30772	0.88295	1.82669	1.30772	2.32971	2.40095		8.16755	5.78661	3.1412	15.7447	16.7719	6.08856

## Sheet: Fig4g
		WT					B3KO
	endosteal	9.9562	9.1977	8.5067	9.7341	2.2814	8.5201	12.1818	4.1696	4.7464
	central	9.8357	7.7974	5.8342	8.9438	6.4534	20.5127	21.7402	26.243	15.9987

## Sheet: Fig4h
	WT endosteal	WT central	B3KO endosteal	B3KO central
	1.69374	1.27786	2.39948	2.69435
	2.26999	2.1851	2.23885	4.05654
	3.35343	1.9513	4.49491	8.43378
	2.88013	1.98276	4.07642	5.37017
	1.69487	1.01689	3.7824	3.87314

## Sheet: Fig4i
	WT endosteal	WT central	B3KO endosteal	B3KO central
	0.00876808	0.00307102	0.0145651	0.0121961
	0.00201972	0.00056883	0.0139818	0.0252906
	0.00233508	0.00224639	0.00183157	0.0168029
	0.00642711	0.0051627	0.00412221	0.00955677

## Sheet: Fig4j
		WT						B3KO
	1	1.37	1.87	1.3	0.95	1.22	1.07	0.62	0.61	1.45	1.81	1.41	0.87
	2	0.8	0.39	1.29	1.67	1.25	0.36	3.84	0.87	0.36	2.37	0.71	1.34
	3	1.98	1.002	2.2	1.07	1.2	1.6	5.08	1.22	2.09	2.24	2.31	4.16
	4	1.27	2.72	1.164	2.284	1.37	2.06	6.26	1.43	3.17	3.66	3.87	4.47
