# Supplementary material for: Different niches for stem cells carrying the same oncogenic driver affect pathogenesis and therapy response in myeloproliferative neoplasms
Source: Nat Cancer. 2023 Aug 7;4(8):1193–209. doi: 10.1038/s43018-023-00607-x (PMC10447237; doi:10.1038/s43018-023-00607-x)
Supplement: Supplementary file 6 — Statistical source data for Fig. 5. [file 43018_2023_607_MOESM6_ESM.xlsx]

## Sheet: Fig5a
	PV	ET
	12.78	3.487
	12.78	3.487
	12.78	3.487
	5.78	-1.513
	7.78	-1.513
	5.811	-1.513
	5.811	-1.513
	5.811	-1.513
	5.811	3.487
	3.811	3.487
	3.811	3.487
	3.811	3.487
	3.811	8.487
	3.811	8.487
	2.811	8.487
	0.811	8.487
	5.811	8.487
	-4.189	3.487
	-24.189	-1.513
	0.811	3.487
	0.811	8.487
	5.811	3.487
	5.811	3.487
	5.811	3.487
	5.811	3.487
	5.811	3.487
	5.811	8.487
	5.811	8.487
	5.811	8.487
	5.811	8.487
	5.811	8.487
	5.811	-6.513
	5.811	3.487
	5.811	-1.513
	5.811	-1.513
	5.811	-1.513
	5.811	-1.513
	5.811	8.487
	5.811	8.487
	5.811	8.487
	5.811	-11.513
	5.811	1.487
	5.811	1.487
	5.811	1.487
	5.811	1.487
	5.811	1.487
	5.811	1.487
	5.811	1.487
	3.811	3.487
	3.811	-6.513
	3.811	-6.513
	3.811	3.487
	3.811	3.487
	3.811	1.487
	3.811	3.487
	3.811	3.487
	3.811	3.487
	3.811	3.487
	3.811	3.487
	3.811	3.487
	3.811	3.487
	3.811	3.487
	3.811	3.487
	3.811	3.487
	3.811	-1.513
	5.811	-1.513
	5.811	-1.513
	5.811	-1.513
	5.811	3.487
	5.811	3.487
	5.811	8.487
	5.811	8.487
	5.811	8.487
	5.811	8.487
	0.811	8.487
	0.811	8.487
	0.811	8.487
	5.811	8.487
	5.811	8.487
	5.811	3.487
	5.811	3.487
	5.811	3.487
	5.811	8.487
	5.811	8.487
	5.811	8.487
	5.811	8.487
	5.811	-6.513
	5.811	-6.513
	5.811	8.487
	-1.189	8.487
	-1.189	3.487
	-1.189	3.487
	-1.189	3.487
	-1.189	8.487
	-1.189	8.487
	-1.189	8.487
	-1.189	1.487
	-1.189	1.487
	-1.189	8.487
	-1.189	8.487
	-1.189	8.487
	-1.189	8.487
	-1.189	8.487
	-1.189	8.487
	-1.189	8.487
	-1.189	8.487
	-1.189	8.487
	0.811	8.487
	0.811	8.487
	0.811	8.487
	0.811	8.487
	0.811	-1.513
	0.811	8.487
	0.811	8.487
	0.811	5.585
	5.811	0.585
	16.82	0.585
	16.82	0.585
	6.82	-9.415
	6.82	-4.415
	6.82	-4.415
	6.82	-9.415
	6.82	5.585
	16.82	5.585
	16.82	2.585
	16.82	5.585
	16.82	5.585
	16.82	2.585
	16.82	-4.415
	16.82	0.585
	1.82	0.585
	6.82	-4.415
	16.82	-9.415
	9.82	-4.415
	16.82	-4.415
	6.82	0.585
	6.82	-4.415
	6.82	0.585
	16.82	-4.415
	16.82	5.585
	6.82	0.585
	6.82	-4.415
	6.82	-4.415
	11.82	5.585
		5.585
		5.585

## Sheet: Fig5b
	HSCs		MPP
	PV Control	PV + Ruxolitinib	PV Control	PV + Ruxolitinib
	0.174709	0.909935	0.311281	1.90664
	0.322569	1.24021	0.562469	3.55617
	0.274604	1.60465	0.179668	4.00385
	0.0436539	3.245	0.468351	0.736448
	0.0996035	1.9733	0.0915909	5.30174
	0.483211	0.468525	0.679796	0.726031
	0.727803	2.54946	0.866734	0.193293
	0.376244	1.13577	0.297578	2.08762
	0.205514	4.25836	0.20087	0.812023
	0.225884	0.891403	0.225774	5.41661

## Sheet: Fig5d
	no ruxolitinib	with ruxolitinib
	7.69137e-06	9.14642e-06
	4.81664e-06	9.78883e-06
	8.09189e-06	1.03491e-05
	7.47072e-06	9.25718e-06
	4.62695e-06

## Sheet: Fig5e
	no ruxolitinib		with ruxolitinib
	endosteal	central	endosteal	central
	0.4943	0.9761	0.3397	0.5374
	0.4665	0.5307	1.8513	1.4468
	0.1914	0.4472	0.1685	1.4475
	0.29	0.35	0.4422	1.59
	0.069	0.201	0.3114	1.6495
	0.5928	0.34	0.3217	1.4301
	0.2921	0.6001	1.138	3.2707
	0.1112	0.8779	0.0324	0.1666
	1.2115	1.6501	0.4239	1.68
	0.2591	0.3038	0.1582	1.7157
	0.0097	0.1854	0.1514	1.3372

## Sheet: Fig5g
	no ruxolitinib	with ruxolitinib
	0	0.0939
	0	0.20365
	0	0.4417
	0.11	0.2324
	0	0.48

## Sheet: Fig5h
	PV BASELINE	PV BAT	PV BASELINE	PV RUXO
	4.54672e-05	4.39738e-05	1.46426e-05	4.77031e-06
	8.32254e-07	2.84063e-06	8.29445e-06	5.9543e-06
	3.25746e-05	1.82594e-05	6.28937e-06	2.07009e-05
			2.52231e-05	1.84858e-05
			2.79641e-05	0.000104006
			6.19486e-05	5.51506e-05
			4.71836e-05	0.000173457
			3.43027e-05	4.43285e-05
			3.2101e-05	0.000102902
			4.10034e-05	6.15309e-05
			2.23995e-05	6.35196e-05

## Sheet: Fig5i
	PV BASELINE	PV BAT	PV BASELINE	PV RUXOLITINIB
	29.89	21.47	37.89	35.29
	49.27	23.61	40.36	19.95
	34.37	60.55	60.81	17.91
	54.13	54.32	25.24	16.38
			32.85	16.28
			16.48	20.83
			54.16	19.81
			53.17	49.08
			29.74	15.37
			34.66	39.09
			30.75	27.92

## Sheet: Fig5j
	PV BASELINE	PV BAT	PV BASELINE	PV Ruxolitinib
	17.7674	8.27854	15.2269	6.16044
	25.3826	4.72537	4.17682	12.6911
	28.0553	28.9492	5.86559	10.2029
			6.67425	19.77
			0	21.7663
			2.28615	23.8185
			4.00303	39.8353
			19.0601	31.6782
			2.93474	9.87472
			6.67933	18.394
			40.645	35.2632
			13.3898	22.473

## Sheet: Fig5k
	HSCs		MPPs
	endosteal	central	endosteal	central
	2.54893	1.17992	3.72188	0.13215
	3.81743	0.213478	1.38444	0.39827
	3.11095	0.403715	1.13272	0.126435
	2.67503	0.401352	1.61294	0.260773
	2.79544	0.370191	1.53665	0.407835

## Sheet: Fig5l
	HSCs		MPPs
	endosteal	central	endosteal	central
	6.04021	0.012994	11.8	11.8699
	13.0435	0.13868	14.5714	12.6829
	4.98587	0.016039	19.4286	13.1707
	5.56304	0.132047	17.7143	13.3333
	7.27174	0.081097	12.44	12.2829

[truncated: 1 more sheets: Fig5m]
