# Supplementary material for: Different niches for stem cells carrying the same oncogenic driver affect pathogenesis and therapy response in myeloproliferative neoplasms
Source: Nat Cancer. 2023 Aug 7;4(8):1193–209. doi: 10.1038/s43018-023-00607-x (PMC10447237; doi:10.1038/s43018-023-00607-x)
Supplement: Supplementary file 7 — Statistical source data for Fig. 6. [file 43018_2023_607_MOESM7_ESM.xlsx]

## Sheet: Fig6a
	HSCs		MPPs
	endosteal	central	endosteal	central
	6.63718	6.75384	0.621339	2.07524
	1.95156	3.0246	0.568283	2.43785
	8.30896	8.29578	0.764346	1.36964
	14.3671	11.1637	0.931547	1.24043
	6.63718	7.62561	0.326873	2.70276

## Sheet: Fig6c
	control	ruxolitinib
	17.7761	19.3903
	15.0293	20.3447
	18.649	25.8319
	18.7011	15.0363
	19.8764

## Sheet: Fig6e
	control	ruxolitinib
	0	0.0939
	0	0.20365
	0	0.4417
	0.11	0.2324
	0	0.48

## Sheet: Fig6f
	ET BASELINE	ET BAT	ET BASELINE	ET RUXOLITINIB
	4.26365	3.89029	1.23445e-05	5.26174e-05
	2.763	1.27941	2.00148e-05	1.74946e-05
	1.98328	0.334018	1.37232e-05	2.63729e-05
	3.63413	2.61109	1.43398e-05	3.40502e-05
	2.38007	4.21117	4.12544e-05	4.73161e-05
	4.81002	3.31326	3.45036e-05	2.28728e-05
	2.30539	2.15255	3.0137e-06	2.09481e-05
			2.09346e-05	2.86206e-05
			1.09234e-05	2.02553e-05
			2.3252e-05	4.10718e-05

## Sheet: Fig6g
	ET BASELINE	ET BAT	ET BASELINE	ET RUXOLITINIB
	28.64	18.24	37.96	22.67
	48.44	39.27	37.95	31.97
	124.8	101.9	126.9	24.22
	30.47	68.03	77.61	30.03
	30.22	22.67	18.56	16.23
	22.78	39.56	62.29	46.33
	40.98	31.53	45.22	44.07
			37.61	29.56

## Sheet: Fig6h
		baseline					12 M
	<50	0.5	0.281553	0.317073	0.424243	0.375	0.182692	0.234043	0.161677	0.136364	0.345455	0.163636
	<100	0.205882	0.242719	0.390244	0.19697	0.25	0.278846	0.340426	0.251497	0.181819	0.236364	0.290909
	<150	0.294118	0.475729	0.292683	0.378788	0.375	0.538461	0.425532	0.586826	0.681819	0.418181	0.545454

## Sheet: Fig6i
	HSCs		MPPs
	endosteal	central	endosteal	central
	0.887909	0.294602	1.25	2.61765
	0.541562	0.26782	1.77273	0.382353
	0.626574	0.642769	0.102273	1.08824
	0.81864	0.576844	0.340909	0.382353
	0.481738	0.298723

## Sheet: Fig6j
	HSCs		MPPs
	endosteal	central	endosteal	central
	0.96023	1.24124	1.25	2.61765
	2.97324	1.04459	1.77273	0.382353
	2.31603	0.804154	0.102273	1.08824
	0.934551	1.87214	0.340909	0.382353
	1.60951	1.0688	0.145333	1.22321

## Sheet: Fig6k
	HSCs		MPPs
	endosteal	central	endosteal	central
	2.39197	2.61976	0.621339	2.07524
	1.10058	1.82353	0.568283	2.43785
	1.72437	1.53756	0.764346	1.36964
	2.10158	1.3925	0.931547	1.24043
	2.91404	2.82668	0.326873	2.70276
