# Supplementary material for: Different niches for stem cells carrying the same oncogenic driver affect pathogenesis and therapy response in myeloproliferative neoplasms
Source: Nat Cancer. 2023 Aug 7;4(8):1193–209. doi: 10.1038/s43018-023-00607-x (PMC10447237; doi:10.1038/s43018-023-00607-x)
Supplement: Supplementary file 8 — Statistical source data for Fig. 7. [file 43018_2023_607_MOESM8_ESM.xlsx]

## Sheet: Fig7b
	10 - 13wo			25wo
	WT	ET	PV	WT	ET	PV
	41.6667	40	14.2857	0	17.6923	0
	30	27.2727		3.84615	17.8571	7.14286
	71.4286	60	10	10.7143	35
	28.5714	45.4545	21.4286	16.6667
	28.5714		9.09091
	55.5556
	50
	50

## Sheet: Fig7c
	control			casin
	WT	ET	PV	WT	ET	PV
	28.5714	26.3158	12	81.25	63.6364	63.4921
	26.9231	36	13.6364	59.1667	58.876	78.125
	22.2222	61.5385	0	55.5556	44.4444	50
	38.8889	52.9412	14.2857	81.25	90	63.4921
	50	47.3684	12.2378	59.1667		78.125
	52.2727	62.5	18	34.8485		76.1905
			6.89655

## Sheet: Fig7e
	PV	ET
	-12.78	-3.487
	-12.78	-3.487
	-12.78	-3.487
	-5.78	1.513
	-7.78	1.513
	-5.811	1.513
	-5.811	1.513
	-5.811	1.513
	-5.811	-3.487
	-3.811	-3.487
	-3.811	-3.487
	-3.811	-3.487
	-3.811	-8.487
	-3.811	-8.487
	-2.811	-8.487
	-0.811	-8.487
	-5.811	-8.487
	4.189	-3.487
	24.189	1.513
	-0.811	-3.487
	-0.811	-8.487
	-5.811	-3.487
	-5.811	-3.487
	-5.811	-3.487
	-5.811	-3.487
	-5.811	-3.487
	-5.811	-8.487
	-5.811	-8.487
	-5.811	-8.487
	-5.811	-8.487
	-5.811	-8.487
	-5.811	6.513
	-5.811	-3.487
	-5.811	1.513
	-5.811	1.513
	-5.811	1.513
	-5.811	1.513
	-5.811	-8.487
	-5.811	-8.487
	-5.811	-8.487
	-5.811	11.513
	-5.811	-1.487
	-5.811	-1.487
	-5.811	-1.487
	-5.811	-1.487
	-5.811	-1.487
	-5.811	-1.487
	-5.811	-1.487
	-3.811	-3.487
	-3.811	6.513
	-3.811	6.513
	-3.811	-3.487
	-3.811	-3.487
	-3.811	-1.487
	-3.811	-3.487
	-3.811	-3.487
	-3.811	-3.487
	-3.811	-3.487
	-3.811	-3.487
	-3.811	-3.487
	-3.811	-3.487
	-3.811	-3.487
	-3.811	-3.487
	-3.811	-3.487
	-3.811	1.513
	-5.811	1.513
	-5.811	1.513
	-5.811	1.513
	-5.811	-3.487
	-5.811	-3.487
	-5.811	-8.487
	-5.811	-8.487
	-5.811	-8.487
	-5.811	-8.487
	-0.811	-8.487
	-0.811	-8.487
	-0.811	-8.487
	-5.811	-8.487
	-5.811	-8.487
	-5.811	-3.487
	-5.811	-3.487
	-5.811	-3.487
	-5.811	-8.487
	-5.811	-8.487
	-5.811	-8.487
	-5.811	-8.487
	-5.811	6.513
	-5.811	6.513
	-5.811	-8.487
	1.189	-8.487
	1.189	-3.487
	1.189	-3.487
	1.189	-3.487
	1.189	-8.487
	1.189	-8.487
	1.189	-8.487
	1.189	-1.487
	1.189	-1.487
	1.189	-8.487
	1.189	-8.487
	1.189	-8.487
	1.189	-8.487
	1.189	-8.487
	1.189	-8.487
	1.189	-8.487
	1.189	-8.487
	1.189	-8.487
	-0.811	-8.487
	-0.811	-8.487
	-0.811	-8.487
	-0.811	-8.487
	-0.811	1.513
	-0.811	-8.487
	-0.811	-8.487
	-0.811
	-5.811	-5.585
		-0.585
		-0.585
		-0.585
		9.415
		4.415
		4.415
		9.415
		-5.585
		-5.585
	-16.82	-2.585
	-16.82	-5.585
	-6.82	-5.585
	-6.82	-2.585
	-6.82	4.415
	-6.82	-0.585
	-6.82	-0.585
	-16.82	4.415
	-16.82	9.415
	-16.82	4.415
	-16.82	4.415
	-16.82	-0.585
	-16.82	4.415
	-16.82	-0.585
	-1.82	4.415
	-6.82	-5.585
	-16.82	-0.585
	-9.82	4.415
	-16.82	4.415
	-6.82	-5.585
	-6.82	-5.585
	-6.82	-5.585
	-16.82
	-16.82
	-6.82
	-6.82
	-6.82
	-11.82

## Sheet: Fig7h
	PV Control	PV + casin
	0.174709	1.73638
	0.322569	4.4642
	0.274604	1.49672
	0.0436539	0.575985
	0.0996035	0.693397
	0.483211

## Sheet: Fig7i
	endosteal	central
	2.62744	1.03336
	2.08734	0.607057
	2.58617	0.607057
	3.34501	0.518706
	2.06441	0.352267

## Sheet: Fig7j
	endosteal	central
	0.932047	0.077659
	1.19463	0.038715
	1.28495	0.124206
	0.359885	0.090396
	0.595865	0.124326

## Sheet: Fig7k
		BASELINE															4w															5w
	Control	7.5	7.1	7.5	4.2			10.1	5.4	6.4	2.6	8.9	7.9	3.9			7.9	8.7	17.9	8.3			7.2	7.3	11.7	9.3	7.9	8.5	6.2			6.2	8	33.8	21.4			11.4	10.8	16.1	13.6	10.8	12.3	22
	CASIN	5	5.3	5.4	6	6.3		4.3	4.8	6.1	6.6	8	5.6	2.9	3.2		5.6	7.8	8.6	4.1	6.2		6.2	4.8	9.3	6	9.1	9.9	4.8	5.3		8.5	6.7	6.9	12.5	7.2		4.8	7.7			9.1		12.2	2.9

## Sheet: Fig7l
			BASELINE															4w															5w
	Control		482	518	773	676			609	678	629	377	765	698	699			599	653	1424	1710			823	1121	1389	967	922	1560	1014			670	600	2294	3029			1017	1248	2219	924	1204	959	3724
	CASIN		361	393	431	459	474		701	585	580	702	900	676	780	565		629	911	452	436	689		1400	1021	798	923	1402	2250	1506	1018		990	716	719	1101	732		929	1167	798	923	1207	2250	2514	946

## Sheet: Fig7m
	control	CASIN
	6.63718	5.69664
	1.95156	2.22861
	8.30896	1.83546
	14.3671	2.29673
	6.63718	1.84746
	3.13697
	18.9624

## Sheet: Fig7n
	endosteal	central
	2.31429	0.892329
	14.7833	4.73351
	8.97917	1.78197
	9.66613	8.45342
		5.1234

[truncated: 9 more sheets: Fig7o, Fig7p, Fig7q, Fig7r, Fig7s, Fig7t, Fig7u, Fig7v, Fig7w]
