# Supplementary material for: Different niches for stem cells carrying the same oncogenic driver affect pathogenesis and therapy response in myeloproliferative neoplasms
Source: Nat Cancer. 2023 Aug 7;4(8):1193–209. doi: 10.1038/s43018-023-00607-x (PMC10447237; doi:10.1038/s43018-023-00607-x)
Supplement: Supplementary file 9 — Statistical source data for Fig. 8. [file 43018_2023_607_MOESM9_ESM.xlsx]

## Sheet: Fig8b
	WT	ET	PV	WT	ET	PV
	28.5714	26.3158	12	58.0645	37.5	40
	26.9231	36	13.6364	56.5217	47.3684	63.3333
	22.2222	61.5385	0	83.3333	75	40.4523
	38.8889	52.9412	14.2857		33.3333	61.5385
	50	47.3684	12.2378		18.1818
	52.2727	62.5	18
			6.89655

## Sheet: Fig8d
		WT								STAT5 KO
	Control	50	52.6316	47.0588	44.1379	23.0769	35.2941			28.5714	5.26316	27.2727	30.7692	31.5789
	RUXOLITINIB	96.1538	85.7143	81.25	70	73.3333	45.4545			27.2727	21.4286	17.6471	44.4444	30

## Sheet: Fig8e
		WT				STAT1KO
	Control	26.9231	10	11.5385		40.9091	34.4828	82.6087
	+ Ruxolitinib	40.7407	45.1613	65.5172		45.4545	40.7407	70.3704

## Sheet: Fig8f
	WT1 + DMSO	WT1 + Fludarabine phsophate 10µM	WT1 + BP-1-102	WT + AC-1-130
	25	72.2222	28.5714	0
	30	52.9412	33.3333	7.69231
	31.25	55.5556	33.3333	13.3333

## Sheet: Fig8g
	control pSTAT1	IFNy pSTAT1	GMCSF pSTAT1	control pSTAT5	IFNy pSTAT5	GMCSF pSTAT5
	10.499	28.5949	41.4447	17.2425	19.6891	48.0793
	17.8462	38.1228	19.2429	18.0672	32.4015	23.6095
	12.618	47.4259	22.7824	7.797	32.4901	46.579
	13.569	39.962	30.5447	16.1476	14.2449	28.9655
	17.6282	68.6975	17.849	14.6835	14.6341	76.2178
	5.5556			8.0851

## Sheet: Fig8i
	CONTROL	IFNy	GMCSF	IFNy + RUXOLITINIB	GMCSF + RUXO
	50	14.2857	11.1111	30.7692	25
	41.6667	27.7778	30.7692	46.6667	38.4615
	50	40	14.2857	33.3333	62.5
	46.1538	10.5263	9.52381
	40	5	5

## Sheet: Fig8j
	Pstat1			Pstat5
	WT	ET	PV	WT	ET	PV
	0	0	3.5714	0	3.2258	26.8293
		1.468	0.0882		0	9.7938
		0.3723	2.1355		2.4113	4.5801
	4.6729	0.6834	0.4098	8.3333	1.25	25.8824
	8.9744	0	1.7544	2.6393	0	4.1966

## Sheet: Fig8k
	ET + DMSO	ET + NSC 118218 phosphate 10µM	ET + BP-1-102	ET + AC-1-130	PV + DMSO	PV + NSC 118218 phosphate 10µM	PV + BP-1-102	PV + AC-1-130
	38.4615	50	27.7778	11.1111	13.3333	13.6364	20	3.84615
	47.8261	50	40	17.6471	14.2857	9.09091	8.33333	7.69231
	35.7143	30	25	20	11.1111	0	9.09091	11.1111
	33.3333	16.6667	35.7143	22.2222	15.7895	5.88235	17.6471	26.087

## Sheet: Fig8l
	control	STAT5 i	ruxolitinib	STAT5 i + ruxolitinib
	15	7.69231	27.7778	7.14286
	0	0	37.5	0
	5	4.16667	29.4118	4.16667
