# Supplementary material for: Different niches for stem cells carrying the same oncogenic driver affect pathogenesis and therapy response in myeloproliferative neoplasms
Source: Nat Cancer. 2023 Aug 7;4(8):1193–209. doi: 10.1038/s43018-023-00607-x (PMC10447237; doi:10.1038/s43018-023-00607-x)
Supplement: Supplementary file 10 — Statistical source data for Extended Data Fig. 1. [file 43018_2023_607_MOESM10_ESM.xlsx]

## Sheet: supp 1b
	WT end	WT cen	ET end	ET cen	PV end	PV cen
	0.305812	0.195622	0.359571	0.461175	0.427131	0.536037
	0.273934	0.166139	0.535001	0.55425	0.145507	0.091113
	0.234343	0.189768	0.55861	0.566497	0.563692	0.285137
	0.321313	0.356792	0.364334	0.350353	0.26681	0.183412
	0.178711	0.295054	0.871829	0.648753	0.398794	0.357541
	0.291375	0.350273	0.736194	0.749875	1.72409	1.96971
	0.225786	0.182529	1.04099	0.875522	1.54635	1.59145
	0.571686	0.508802	1.38443	1.36896	1.42601	1.032
	0.474593	0.512162	0.653196	0.574284
	0.289606	0.360361	1.34336	1.49964
				1.41937

## Sheet: supp 1c
	WT end	WT cen	ET end	ET cen	PV end	PV cen
	0.592294	0.321701	0.666103	0.538744	0.796875	0.522905
	0.543893	0.317931	0.76389	0.754501	0.320586	0.11765
		0.489836	0.838936	0.794645	0.727155	0.369453
	0.540469	0.465746	0.666859	0.805999	0.31895	0.178972
	0.406549	0.449012	2.04424	1.25324	0.254854	0.165812
	0.460176	0.608901	1.62686	1.57201	1.18799	1.04357
	0.436919	0.422732	0.859285	0.52658	1.79209	1.58689
	0.398727	0.306634	1.19343	1.15079	1.16843	0.687364
	0.376486	0.308983	0.709655	0.561833
	0.313765	0.307287	0.693315	0.644594
				0.746117

## Sheet: supp 1d
	WT end	WT cen	ET end	ET cen	PV end	PV cen
	0.368787	0.35212	0.259572	0.271541	0.283383	0.290127
	0.267686	0.369952	0.360948	0.447876	0.03075	0.032111
		0.615661	0.359482	0.333565	0.187851	0.276672
	0.282001	0.262019	0.234355	0.393598	0.092739	0.113812
	0.403938	0.36312	0.315224	0.401401	0.152472	0.078713
	0.291003	0.63434	0.348883	0.339707	0.509283	0.397224
	0.244566	0.374148	0.343065	0.277105	0.189576	0.193316
	0.346148	0.281242	0.281384	0.26188	0.440585	0.109508
	0.269434	0.190018	0.315867	0.173686
	0.139616	0.123818	0.596459	0.310666
				0.437689

## Sheet: supp 1e
	WT end	WT cen	ET end	ET cen	PV end	PV cen
	0.02384	0.032839	0.089747	0.042056	0.092821	0.045364
	0.047577	0.03905	0.056969	0.042825	0.105601	0.055137
	0.040982	0.028985	0.069811	0.081914	0.04717	0.012256
	0.028218	0.040704	0.099118	0.044631	0.255536	0.107004
	0.02973	0.034022	0.112926	0.096772	0.005823	0.007353
	0.022063	0.017342	0.114671	0.08362	0.019654	0.046647
	0.017551	0.02425	0.0136	0.015429	0.040562	0.032304
	0.015326	0.00755	0.035548	0.022903	0.031606	0.047293
	0.000522	0.001283	0.002228	0.004951
	0.021209	0.009481	0.025873	0.019888
			0.048375	0.024955

## Sheet: supp 1f
	WT end	WT cen	ET end	ET cen	PV end	PV cen
	2.8637	6.64601	5.151	6.16029	2.46114	2.32255
	9.91269	6.33812	3.51478	5.65707	1.42129	1.25603
	8.39301	8.0993	4.20435	5.24855	1.17188	1.26828
		7.72956	3.9457	5.53654	0.885451	0.937421
	4.38143	7.02747	3.0866	6.53723	24.0567	13.3995
	5.7328	8.07595	3.01516	5.52575	3.21534	1.57594
	5.60712	7.1042	24.6767	21.1297	19.5633	17.1557
	6.56576		25.9565	20.1361	2.11389	1.43672
	27.8377	22.7266	28.178	24.0242
	15.1724	14.9209	8.04519	27.5057
	25.0662	15.181		10.0256

## Sheet: supp 1g
	WT end	WT cen	ET end	ET cen	PV end	PV cen
	16.7179	39.1309	9.30389	20.0963	1.79826	3.17043
	15.366	39.3038	6.82984	23.636	2.55007	3.44523
		35.7926	8.02992	17.719	0.915303	1.88088
	16.9273	26.7423	9.55263	23.5772	1.59216	1.92499
	21.1129	37.4688	5.69959	12.7204	1.37872	1.04391
	18.1069	32.8488	4.99728	7.44457	2.87225	3.68101
	15.0041	41.4659	8.10631	11.8211	1.49154	0.812387
	20.5062	28.388	2.97663	3.27473	0.555709	0.737823
	20.4244	26.4407	10.8412	16.1169
	26.4514	35.3111	1.61079	3.46197
				1.85392

## Sheet: supp 1h
	WT end	WT cen	ET end	ET cen	PV end	PV cen
	32.2185	26.2616	37.1893	32.5683	72.2791	76.1606
	32.7648	25.6518	47.9464	34.6608	89.952	90.7692
		25.7243	42.5604	34.685	93.4331	90.8772
	34.7442	31.8367	45.8066	32.639	91.2463	93.0709
	32.4318	26.7337	57.4059	48.428
	32.4188	27.4357	60.9512	57.1609
	36.5637	21.8243	44.4108	49.4147	61.148	76.5731
			55.6785	62.3576	86.51	90.2843
			33.0255	37.8272	64.0471	71.3605
	21.4602	24.5563	82.6902	53.1424	93.8875	94.3347
	37.1174	31.2615		81.0859
	25.711	24.6479

## Sheet: supp 1i
	WT end	WT cen	ET end	ET cen	PV end	PV cen
	1.29832	1.99588	2.40359	4.15989	2.18693	3.35172
	1.42288	1.8526	1.44847	4.27394	4.42343	4.48249
		3.20828	2.10049	3.73043	2.14579	3.03495
	1.63441	3.11206	1.6966	3.24713	3.66546	3.38786
	1.77452	3.66854	2.001	3.16816
	1.60955	3.24259	1.96798	2.92102
	1.03791	1.42293	3.88212	4.50718
			3.2682	4.47392
			2.63401	3.81899
	0.329351	0.33879	0.378148	0.605843	0.562594	0.562783
	1.07185	0.895309	0.80881	0.727818	0.210847	0.225265
	1.25373	1.92441	0.459361	0.395971	0.618658	0.492258
			0.331264	1.50984	1.04266	0.708777
				0.395502

## Sheet: supp 1j
	WT end	WT cen	ET end	ET cen	PV end	PV cen
	18.7335	13.5137	37.6933	35.9728	40.4455	49.0324
	19.7782	17.8901	18.8913	21.7982	31.0303	30.1357
		18.426	32.1475	34.5417	40.6176	40.8063
	16.5102	17.6942	24.5374	29.7191	44.2525	38.5624
	14.0016	13.5716	40.2308	38.8519	58.274	59.0976
	15.9266	17.1636	45.415	46.2655	21.5819	13.0773
	13.5845	13.5346	37.1353	28.2132	53.8747	57.1247
	13.4967	12.6302	50.5892	48.1662	51.5717	54.0139
	19.0021	15.3433	36.888	28.9793
	17.5127	16.4854	40.6062	46.5661
				43.0935

## Sheet: supp 1k
	WT end	WT cen	ET end	ET cen	PV end	PV cen
	4.85343	3.60144	8.74475	7.16597	16.7175	14.8127
	6.48567	5.03159	10.6978	7.09956	9.01423	7.22656
		5.31546	11.1127	10.1062	10.5	10.6388
	4.61297	4.74265	9.85268	7.50156	8.54866	7.233
	4.96237	3.36886	13.7204	12.7782	17.1075	18.3293
	5.19467	4.00933	11.5608	12.5668	14.3992	8.38109
	7.19002	5.18437	13.0307	11.2025	13.9744	15.0661
	6.42691	4.91359	14.6623	12.3073	13.8855	13.1862
	5.38312	4.08439	13.4052	9.74795
	4.78221	5.25509	16.2268	18.6542
				15.9331

[truncated: 2 more sheets: supp 1l, supp 1m]
