# Supplementary material for: Different niches for stem cells carrying the same oncogenic driver affect pathogenesis and therapy response in myeloproliferative neoplasms
Source: Nat Cancer. 2023 Aug 7;4(8):1193–209. doi: 10.1038/s43018-023-00607-x (PMC10447237; doi:10.1038/s43018-023-00607-x)
Supplement: Supplementary file 11 — Statistical source data for Extended Data Fig. 2. [file 43018_2023_607_MOESM11_ESM.xlsx]

## Sheet: supp 2c
	endosteal			central
	WT	ET	PV	WT	ET	PV
	37.0538	28.9213	21.2749	35.5767	13.6104	11.3707
	25.6571	37.5748	40.533	18.1701	5.12942	38.6188
	64.6081	14.4745	12.0774	19.8642	11.5856	45.1007
		12.528			8.47354
	29.0775	7.71328	23.4715	11.0392	10.64	17.8573
	11.9871	15.4285	11.8495	17.3196	10.3268	11.7119
	17.1451	25.7099	15.1405	20.3197	7.70222	12.3015
			26.4764			18.3033
			17.6531			14.9626
	32.7163	9.98956	14.658	30.53	9.1199	13.5663
	30.1993	6.75011	10.0529	47.9233		8.94442
	21.8974	11.3104	13.4119	32.4927	6.48764	6.33855
		29.7087			24.6399
	14.6213	18.7174		22.9201	8.59537
	39.3802	2.99303		30.2885	2.9932

## Sheet: supp 2d
	endosteal			central
	WT	ET	PV	WT	ET	PV
	4.02678	11.3717	2.15201	1.67114	16.4209	7.4869
	0.625946	33.2396	1.54967	0.393327	43.8842	1.84415
	1.0264	20.1254	1.62183	1.07918	14.346	1.68799
	3.78307	15.4506	1.62183	2.21552	40.9066	1.68799
	15.5198	17.3177	1.29265	19.5034	9.68449	22.5313
	18.9908	29.0258	1.58613	15.8078	21.1962	2.2916
			1.94311			13.9061

## Sheet: supp 2f
	WT	ET	PV
	0.00271212	0.00604734	0.00066765
	0.00256993	0.0180878	0.00271471
	0.00101187	0.0113432	0.00188473
	0.00223353		0.0021278
	0.0016688
	0.0042854
	0.00246176
	0.00347
	0.00360578
	0.00181294
	0.00532703

## Sheet: supp 2k
	ET	PV
	0.217342	0.131819
	0.156455	0.0606952
	0.459544	0.0920923
	0.608561	0.0983194
	6.64143	1.33052
	1.71203
	0.205866
	0.528495

## Sheet: supp 2l
	ET	PV
	0.217352	0.131789
	0.156354	0.0609383
	0.391789	0.0921963
	0.615685	0.0975334
	6.63556	1.32976
	1.7592
	0.209533
	0.520186

## Sheet: supp 2m
	ET	PV
	0.342494	0.291365
	0.14768	0.0374173
	3.32465	0.103977
	0.575708	0.417863
	1.16423	2.34295
	0.590302	2.6555
	0

## Sheet: supp 2n
	ET	PV
	0.231085	0.171527
	0.192943	0.0376684
	0.488631	0.0962217
	0.686072	0.433841
	18.4303
	0.729107

## Sheet: Supp 2p
			ET																				PV
		<5	10.7981	6.38298	13.7097	10.7143	2.63158	14.1414	11.25	12.5	14.9171	11.8056	12.6214	6.77083	7.07071	4.6875	12.2222	34.7826	13.1868				0	5.26316	6.45161	3.9604	6.57895	4.7619	6.94444	12.9032	11.215	0	1.78571	8.06452	16.9355	4.16667	1.68067
		5-10	6.10329	14.8936	16.129	17.8571	2.63158	8.08081	16.25	11.25	12.1547	8.33333	31.068	14.5833	4.0404	17.9688	15.5556	8.69565	13.7363				11.5385	2.63158	12.9032	3.9604	10.5263	7.93651	2.77778	8.29493	2.80374	18.1818	0.89286	4.83871	6.45161	12.5	6.72269
		10-20	16.4319	31.9149	21.7742	9.52381	7.89474	13.1313	23.75	18.75	13.8122	17.3611	28.1553	22.9167	27.2727	23.4375	22.2222	8.69565	19.2308				20.7692	10.5263	3.22581	11.8812	19.2982	12.6984	6.94444	20.7373	18.6916	36.3636	7.14286	10.2151	12.0968	15.2778	18.4874
		20-30	25.8216	31.9149	27.4194	21.4286	18.4211	27.2727	27.5	28.75	24.8619	27.7778	24.2718	38.0208	24.2424	28.125	23.3333	47.8261	30.2198				26.1538	7.89474	25.8065	13.8614	25	17.4603	8.33333	22.5806	20.5607	18.1818	9.82143	16.129	17.7419	25	31.0924
		>30	51.1737	29.7872	29.8387	45.2381	73.6842	45.4545	33.75	37.5	40.3315	48.6111	19.4175	32.8125	48.4848	41.4063	34.4444	13.0435	34.0659				52.3077	78.9474	58.0645	72.2772	51.3158	61.9048	77.7778	47.4654	58.8785	36.3636	83.0357	68.2796	52.4194	54.1667	53.7815

## Sheet: Supp 2q
		ET																				PV
	<5	10.219	8.14815	1.81818	4.7619	7.07547	11.7188	8.52273	7.40741	5.60748	2.38095	0	3.50877	11.6667	5.04202	8.86076	8.69565					12.6437	7.57576	4.44444	14.2857	5.52486	10.2564	16.1458	23.871	17.3228	10.1563	19.7802	15.2778	20.2532	12.1951
	5-10	10.219	2.22222	5.45455	11.1111	8.01887	10.1563	5.11364	5.92593	10.2804	0	4.16667	5.26316	15	8.40336	8.22785	8.69565					11.4943	6.06061	5.55556	4.7619	7.73481	3.4188	9.375	10.3226	9.44882	3.90625	9.89011	13.8889	12.6582	11.2195
	10-20	18.9781	10.3704	1.81818	20.6349	17.4528	23.4375	10.7955	13.3333	16.8224	4.7619	10.4167	22.807	26.6667	8.40336	13.2911	13.0435					28.7356	12.1212	6.66667	23.8095	12.7072	11.1111	19.7917	23.2258	18.8976	14.8438	26.3736	24.3056	24.0506	20
	20-30	11.6788	8.14815	1.81818	12.6984	17.4528	17.1875	13.6364	13.3333	10.2804	2.38095	10.4167	8.77193	18.3333	5.04202	8.22785	10.8696					13.7931	8.33333	14.4444	9.52381	10.4972	11.1111	16.6667	13.5484	14.1732	12.5	17.033	24.3056	18.9873	10.7317
	>30	48.9051	71.1112	89.0909	50.7936	50	37.5	61.9318	60	57.0094	90.4762	75	59.6491	28.3333	73.1092	61.3924	58.6957					33.3334	65.9092	68.8889	47.619	63.5359	64.1025	38.0208	29.0323	40.1574	58.5939	26.9231	22.2222	24.0506	45.8537
