# Supplementary material for: Different niches for stem cells carrying the same oncogenic driver affect pathogenesis and therapy response in myeloproliferative neoplasms
Source: Nat Cancer. 2023 Aug 7;4(8):1193–209. doi: 10.1038/s43018-023-00607-x (PMC10447237; doi:10.1038/s43018-023-00607-x)
Supplement: Supplementary file 12 — Statistical source data for Extended Data Fig. 3. [file 43018_2023_607_MOESM12_ESM.xlsx]

## Sheet: supp 3a 
		ET VF+					ET VF-
	50	0.333333	0.365079	0.37931	0.37931	0.351064	0.25431	0.384615	0.352113	0.264151	0.258065
	100	0.323232	0.214286	0.275862	0.275862	0.287234	0.306034	0.275641	0.239437	0.301887	0.322581
	150	0.20202	0.238095	0.241379	0.241379	0.180851	0.219828	0.173077	0.225352	0.226415	0.204301
	200	0.151515	0.18254	0.103448	0.103448	0.180851	0.219828	0.166667	0.183099	0.226415	0.172043

## Sheet: supp 3b
	ET VF+	ET VF-
	89.3777	95.7517
	82.8248	80.7336
	82.5865	94.6328
	88.9246	93.8407
	84.8939	94.4862
	83.1605	72.5864

## Sheet: supp 3c
	ET baseline VF-	ET baseline VF+
	24.7704	13.3136
	20.1371	29.0139
	14.9957	34.3017
	32.6985	15.046
	40.8583	40.9828
	12.0489	14.8241
	10.8623	50.4828
	21.2958	49.0756
	17.5454	8.63613
		10.4108
		31.7091
		26.6149
		12.7857
		20.2503

## Sheet: supp 3d
	ET baseline VF-	ET baseline VF+
	4.26365e-05	2.45785e-05
	2.00148e-05	1.47601e-05
	1.37232e-05	6.79835e-05
	1.43398e-05	1.23445e-05
	2.763e-05	4.12544e-05
	3.63413e-05	3.45036e-05
	2.09346e-05	3.0137e-06
	4.81002e-05	1.98328e-05
		2.38007e-05
		1.09234e-05
		2.30539e-05
		2.3252e-05

## Sheet: supp 3e
	ET baseline VF-	ET baseline VF+
	8.75169e-05	3.7402e-05
	3.57408e-05	3.69004e-05
	1.92125e-05	6.79835e-05
	8.19419e-06	9.2584e-06
	6.07859e-05	0.000101761
	2.85539e-05	5.60683e-05
	3.3249e-05	9.0411e-06
	5.67335e-05	6.44566e-05
		7.48023e-05
		6.00785e-05
		2.61278e-05
		1.99303e-05

## Sheet: supp 3f
	ET baseline VF-	ET baseline VF+
	18.9	19.36
	15.87	12.57
	7.441	20.6
	16.46	22.22
	13.66	9.508
	12.97	19.74
	15.77	14.3
	22.17	14.27
	20.44	11.25
		20.68
		17.28

## Sheet: supp 3h
	CALR+/+	CALRdel/+
	1031	1304
	1041	1409
	901	1213
	1083	1285
	1238	903
	664	1604
	521	778
	1010	1504
	996	1700

## Sheet: supp 3i
	CALR+/+	CALRdel/+
	0.571285	1.99052
	0.161021	1.85559
	0.200954	1.20842
	0.078611	1.39371
	0.074586	1.50031
	1.03575	5.67134

## Sheet: supp 3j
	WT end	WT cen	CALRdel end	CALRdel cen
	0.1542	0.053	0.9576	0.3801
	0.2191	0.0851	0.5118	0.2713
	0.1096	0.0701	0.9728	1.2467
	0.516	0.124	0.3971	0.4854
	0.4417	0.6922	1.4762	0.595
	0.774	1.1814

## Sheet: supp 3k
	WT end	WT cen	CALRdel end	CALRdel cen
	0.121807	8.39578	8.85564	10.0834
	0.324827	0.063177	6.8769	8.39493
	0.108523	0.534071	12.7482	4.6473
	8.28604	1.51586	3.26313	14.1769
	2.04577	1.97132	9.74862	21.772
	3.36438	3.31035
