# Supplementary material for: Different niches for stem cells carrying the same oncogenic driver affect pathogenesis and therapy response in myeloproliferative neoplasms
Source: Nat Cancer. 2023 Aug 7;4(8):1193–209. doi: 10.1038/s43018-023-00607-x (PMC10447237; doi:10.1038/s43018-023-00607-x)
Supplement: Supplementary file 13 — Statistical source data for Extended Data Fig. 4. [file 43018_2023_607_MOESM13_ESM.xlsx]

## Sheet: supp 4b
		ET in WT										ET in B3KO
	end	4.4367	5.2257	2.6377	1.0363	1.6984	1.8969	0.7969	1.0924	3.0105		0.6492	0.9791	0.2615	0.22528	1.5269	1.8875
	cen	0.8977	4.5305	3.4911	0.3888	0.2199	0.4512	0.6595	0.2447	0.7805		0.5161	0.1823	0.5542	0.2491	0.2011	0.1049

## Sheet: supp 4c
		ET										ET B3KO
	end	27.4808	34.9391	23.0436	7.9163	6.1668	22.2991	20.4258	30.621	15.8579		11.3915	8.5501	15.0827	6.951	20.5925	9.8979
	n-end	51.0708	27.7902	27.8447	30.5874	17.4102	26.9035	41.6613	18.8753	15.9467		28.2419	25.8355	58.9012		28.4509	18.437

## Sheet: supp 4d
	ET in WT	ET in B3KO
	0.1039	0.116
	0.0991	0.151
	0.108	0.115
	0.113	0.137
	0.103	0.1456
	0.13
	0.118
	0.126
	0.125

## Sheet: supp 4e
	WT BONE	WT MARROW	B3KO BONE	B3KO MARROW
	1.69374	1.27786	2.39948	2.69435
	2.26999	2.1851	2.23885	4.05654
	3.35343	1.9513	4.49491	8.43378
	2.88013	1.98276	4.07642	5.37017
	1.69487	1.01689	3.7824	3.87314

## Sheet: supp 4f
	Bone WT	MARROW WT	BONE B3KO	MARROW B3KO
	0.016221	0.00652591	0.0166459	0.0157396
	0.00344541	0.00163538	0.00398635	0.0229791
	0.00262697	0.00331048	0.00897187	0.0130695
	0.0125621	0.00672716	0.0330539	0.0695071

## Sheet: supp 4g
	Bone WT	MARROW WT	BONE B3KO	MARROW B3KO
	0.0446953	0.0509021	0.0239909	0.0235241
	0.0209101	0.0165671	0.00693123	0.00463215
	0.00262697	0.00319224	0.0155997	0.0194752
	0.00788782	0.00735294	0.00788551	0.00310559

## Sheet: supp 4i
	WT						B3KO
	21.567	45.768	26.768	43.879	13.679	21.457	65.679	45.567	23.657	50.768	46.768	43.768
	37.092	54.4015	29.7983	47.1473	46.9063	32.3056	77.1536	65.758	37.5469	60.6127	56.9286	53.3423
	42.4241	34.4812	88.4405	45.308	26.1321	14.449	85.7768	75	26.2235	71.2038	38.3202	91.996
	48.8573	81.5469	83.6191	48.863	36.5172	62.284	88.3738	96.3119	31.5571	61.0866	43.7775	51.7543

## Sheet: supp 4j
		WT						B3KO
	1	10.8	8	12.1	8.9	10.2	9.3	5.5	9	13.3	16.6	12.2	6.1
	2	5.3	5.1	12.3	17.2	11.2	4.9	24.5	8.9	4.6	22.2	7.6	8
	3	13.2	10.2	12.3	7.2	13.6	12.3	14.5	14	14.1	16.7	12.3	11.6
	4	7.9	1.4	1.14	10.7	11.98	12.5	9.1	17.4	8.5	1.07	13.6	7.7

## Sheet: supp 4k
		WT						B3
	1	78.7	61	63.1	58.2			64.3	64.7	65.6	75	59.2
	2	53.1	70.1	60.4	68.3	87.6	54.4		65.5	69.9	61.1	74.2	5.9
	3	55.5	77	70.3	76.5	67.2	71.9	55.1	68	59.1	60.4	72.3	62.7
	4	79.9	73.2	50.2	70.9	65.6	76	69.1	72.5	87	67.2	72	61.4

## Sheet: supp 4l
	WT						B3KO
1	7.5	10.8	6.7	7.8			7.4	7.1	6.3	6.8	8.2
2	12.5	6.3	8.4	8.6	3.7	8.4		8.7	9.7	5.2	6.5	11.9
3	10.3	7.1	7.1	6.3	7.4	7.2	9.2	5.3	7.8	5.4	6.5	9.4
4	6.5	4.4	9.7	4.5	7.7	4.6	7.8	4.8	2.5	7	6.8	8.1

[truncated: 2 more sheets: supp 4m, supp 4n]
