# Supplementary material for: Different niches for stem cells carrying the same oncogenic driver affect pathogenesis and therapy response in myeloproliferative neoplasms
Source: Nat Cancer. 2023 Aug 7;4(8):1193–209. doi: 10.1038/s43018-023-00607-x (PMC10447237; doi:10.1038/s43018-023-00607-x)
Supplement: Supplementary file 14 — Statistical source data for Extended Data Fig. 5. [file 43018_2023_607_MOESM14_ESM.xlsx]

## Sheet: supp 5b
		PV control										PV RUXO
	endosteal	41.099	32.2515	48.2487	14.5129	12.7666	25.6806	35.2143				35.133	26.6377	36.167	8.4658	8.8456	8.4042
	central	40.9412	41.2441	20.5515	21.7922	22.5118	14.8292	23.0681				26.9313	13.8034	25.7248	17.2588	31.1032	32.018

## Sheet: supp 5c
		PV control							PV RUXO
	endosteal	2.01023	2.15708	1.43662	4.24965	5.85562	10.4161	2.05404	34.4316	21.5443	34.0299	29.7224	61.412	64.3387
	central	1.1016	1.51376	1.62987	5.73358	1.92017	9.55579	1.24756	4.2245	17.7512	4.17724	7.28674	3.22237	3.43075

## Sheet: supp 5d
		PV control							PV RUXO
	endosteal	2.15201	1.54967	1.62183	1.62183	1.29265	1.58613	1.94311	31.8054	22.0977	2.43456	7.69971	3.8829	3.404
	central	7.4869	1.84415	1.68799	1.68799	22.5313	2.2916	13.9061	14.76	11.5165	28.0012	45.6171	31.1742	30.1575

## Sheet: supp 5f
	PV BASELINE	PV BAT	PV BASELINE	PV Ruxolitinib
	7.63199	4.30943	1.23899	0.954062
	0.665803	1.42032	1.89587	1.042
	1.02867	1.33903	0.754724	3.19923
			4.24206	1.29401
			5.25387	5.31094
			8.6728	4.36609
			2.7755	11.9545
			5.84416	5.03733
			9.92214	10.9613
			2.89436	4.61482
			2.75686	2.76618

## Sheet: supp 5g
	PV BASELINE	PV BAT	PV BASELINE	PV RUXO
	21.68	18.91	25.17	16.08
	35.38	17.7	23.12	21.36
	10.76	28.9	24.92	23.35
	16.98	13.65	14.56	19.15
			13.01	24.42
			18.54	25.51
			21.53	22.66
			26.65	21.52
			24.16	16.4

## Sheet: supp 5h
	PV BASELINE	PV BAT	PV BASELINE	PV RUX
	19.04	17.26	53.37	47.02
	39.73	30.71	40.35	18.63
	55.08	89.68	27.39	27.11
	22.61	30.36	22.27	23.49
			38.04	11.88
			14.99	20.46
			25.29	30.36

## Sheet: supp 5i
		baseline				12 M
	<50	0.19	0.132076	0.055016	0.0875	0.227273	0.2	0.122194	0.143836	0.081081	0.164021
	<100	0.3	0.283019	0.244336	0.2875	0.386363	0.288889	0.291771	0.239726	0.243243	0.343915
	<150	0.29	0.301886	0.352751	0.3125	0.272727	0.344445	0.289277	0.267123	0.432432	0.285714
	<200	0.22	0.283019	0.347896	0.3125	0.113637	0.166667	0.296758	0.349315	0.243243	0.206349

## Sheet: supp 5j
		baseline									12 M
	<50	0.142857	0.134832	0.149425	0.245192	0.194175	0.170316	0.249012	0.067633	0.122244	0.17742	0.226481	0.1875	0.226932	0.178571	0.227273	0.105264	0.313953	0.229885	0.210526	0.131313	0.197369
	<100	0.244898	0.202248	0.298851	0.264423	0.330097	0.32725	0.347826	0.275363	0.30461	0.258064	0.285714	0.203125	0.299251	0.25	0.386363	0.394737	0.302326	0.321839	0.299342	0.30303	0.302631
	<150	0.272108	0.35955	0.321839	0.269231	0.242719	0.287104	0.280632	0.275363	0.286574	0.362903	0.271777	0.3125	0.279302	0.276785	0.272727	0.368421	0.290698	0.241379	0.266447	0.282828	0.289474
	<200	0.340136	0.30337	0.229886	0.221154	0.23301	0.215328	0.12253	0.381643	0.286574	0.201613	0.216028	0.296875	0.194514	0.294643	0.113637	0.131579	0.093023	0.206897	0.223684	0.282828	0.210526

## Sheet: supp 5m
	ET BASELINE	ET BAT	ET BASELINE	ET Ruxolitinib
	8.75169	6.32172	0.92584	5.91946
	6.07859	2.55882	3.57408	4.34125
	6.44566	2.17112	1.92125	2.27766
	2.85539	2.74851	0.819419	5.35075
	7.48023	6.44836	10.1761	8.17279
	3.3249	2.86206	5.60683	3.51889
	5.67335	4.17758	0.90411	1.6293
	6.00785	3.54468	1.99303	5.01989
	2.61278	1.80814

## Sheet: supp 5n
	ET BASELINE	ET BAT	ET BASELINE	ET Ruxolitinib
	24.7704	36.0988	29.0139	17.2457
	15.046	21.0879	20.1371	9.12582
	12.0489	10.5355	19.197	14.9957
	40.9828	44.6634	27.7316	54.8454
	14.8241	11.8166	34.3017	28.0664
	17.5454	18.8465	49.0756	8.28998
	8.63613	49.668	10.4108	30.0432

[truncated: 1 more sheets: supp 5o]
