# Supplementary material for: Different niches for stem cells carrying the same oncogenic driver affect pathogenesis and therapy response in myeloproliferative neoplasms
Source: Nat Cancer. 2023 Aug 7;4(8):1193–209. doi: 10.1038/s43018-023-00607-x (PMC10447237; doi:10.1038/s43018-023-00607-x)
Supplement: Supplementary file 15 — Statistical source data for Extended Data Fig. 6. [file 43018_2023_607_MOESM15_ESM.xlsx]

## Sheet: supp 6b
	control	Ruxolitinib
	1.84987	3.31033
	1.70645	3.47302
	0.687275	1.52048
	0.548958	2.29812
	1.1749	1.4808
		8.33937

## Sheet: supp 6c
	control	Ruxolitinib
	1.17181	2.21774
	0.776573	2.44985
	0.847499	1.38895
	0.755741	1.26114
	0.620643	1.42309
		2.12821

## Sheet: supp 6d
	control	Ruxolitinib
	2.42708	4.37421
	0.838893	7.88116
	0.70765	1.69312
	0.683242	11.3214
	1.04513	1.05559
		1.28336

## Sheet: supp 6e
	Control Bone	Control Marrow	Ruxolitinib bone	Ruxolitinib Marrow
	0.2989	0.1377	0.6584	0.0512
	1.2235	0.1315	1.0861	0.1083
	0.2011	0.1325	3.9121	0.0803
	0.2945	0.0359	0.2878	0.1859
	0.1043	0.0395	2.7898	0.2728
			4.3186	1.6818

## Sheet: supp 6g
	control	Ruxolitinib
	0	1.172
	0	4.35834
	0	11.7773
	0	5

## Sheet: supp 6i
	Control Bone	Control Marrow	Ruxolitinib bone	Ruxolitinib Marrow
	6.13288	4.19177	2.47425	16.1149
	0.701568	6.69061	3.35373	1.45918
	2.51229	1.84841	3.13612	2.21465
	0.804334	0.259831	2.54022	7.64302
	1.84558	3.1545	2.88399	8.77834
			1.8983	0.944162
