# Supplementary material for: Different niches for stem cells carrying the same oncogenic driver affect pathogenesis and therapy response in myeloproliferative neoplasms
Source: Nat Cancer. 2023 Aug 7;4(8):1193–209. doi: 10.1038/s43018-023-00607-x (PMC10447237; doi:10.1038/s43018-023-00607-x)
Supplement: Supplementary file 17 — Statistical source data for Extended Data Fig. 8. [file 43018_2023_607_MOESM17_ESM.xlsx]

## Sheet: supp 8a 
	13	25
	54.2857	0
	41.6667	6.66667
	30	13.6364

## Sheet: supp 8c
	End	Cen
	25	6.66667
	16.6667	0
	22	5

## Sheet: supp 8d
	WT	ET	PV
	8473.58	5620.09	17605.2
	21466.3	6740.57	14041.9
	22567.6	7681.35	10306.1
	20863.1	10615.8
	15664.9
	17276.1
	22710.8

## Sheet: supp 8e
	CT	polyIC
	41.6667	28.5714
	30	55.5556
	71.4286	50
	28.5714	50

## Sheet: supp 8f
		BASELINE															30d															5w
	Control	14.65	10.59	13.99	9			12.27	10.61	10.27	4.91	10.04	12.55	11.2			17.51	13.31	11.35	11.34			10.99	11.79	12.08	11.47	10.56	11.64	11.37			19.06	12.4	13.57	10.72			11.66	11.53	11.32	10.6	10.43	11.4	15.52
	CASIN	11.06	10.35	13.74	14.59	11.18		10.91	9.93	9.69	12.06	11.67	9.52		8.58		10.55	13.04	14.66	6.78	13.49		11	10.8	10.93	12.09	10.8	13.54	8.72	10.47		14.37	9.14	15.68	17.97	15.6		10.44	10.55	10.93	12.09	13.16	13.54	13.2	4.61

## Sheet: sup 8g
		BASELINE															4w															5w
	Control	21.8	15.7	21.6	14			18.1	17	15.6	7.6	15.7	18.6	16.9			24.3	19.5	17	17.2			16.1	17	17.5	16.2	15.7	17.3	16.3			26.5	16.2	20.1	15.7			17.1	16.7	16.8	15.4	15	17.2	16
	CASIN	16.2	14.1	19.7	20.9	17.2		16.3	15.4	14	17.9	17.1	13.7	14.9	13.3		14.3	18.4	23	9.3	20.3		16	15.6	14.6	16.8	15.6	16.7	12.7	14.9		20.3	12.9	22.6	24	10.4		15.5	15.3			16.4		16.8	16.6

## Sheet: supp 8h
			BASELINE															4w															5w
	Control		4.6	3.9	4.8	4.8			7.3	3.2	4.3	1.8	6.2	5.4	2.6			5.2	4.2	4.2	6			5.5	5.9	8.2	7.4		6.2	4.7			4.6	6	11.5	1.3			5.5	5.9	8.2	10.7	9	9.4	7.7	3.3
	CASIN		3.3	2.9	2.6	1.4	3.5		3.9	3	1.2	4.1	1.7					5.5	6	2.4	2.9	9		4.8	4.8	2.7	7.3	3.9					5.5	1	0.8	6.7	4.8		7.8	4.8	2.7	7.3	3.9

## Sheet: supp 8i
		BASELINE															30d															5w
	Control	0.5	0.8	0.7	0.4			0.5	0.3	0.4	0.1	0.4	0.3	0.2			0.4	0.4	2.4	0.8			0.3		0.5	0.3		0.3	0.2			4.6	6	11.5	1.3			0.4	0.3	0.7	0.4	3.1	0.4	0.6
	CASIN	0.4	0.4	0.3	0.5	0.6		0.4	0.3	0.1	0.2	0.2					0.3	0.5	0.5	0.4	0.4		0.2	0.3	0.2	0.3	0.2					5.5	1	0.8	6.7	4.8		0.5			0.4	0.4

## Sheet: supp 8j
		BASELINE															4w															5w
	Control	2.4	3.4	2.2	4.6			2.3	1.9	1.7	0.7	2.3	2.2	1.1			2.3	2.3	2.4	2.1			1.4	1.49	3	1.6		2	1.3			1.4	1.6	19	12.7			2.4	2.1	4.7	17.4	13	19.8	3.3
	CASIN	1.6	2.2	2.9	1	3.4		1.8	1.5	0.8	1.4	1.2					1.8	2.1	1.3	0.6	6.5		1.2	1.5	0.8	2.7	1					0.3	1.6	1.7	5	2		3	1.5	0.8	3.2	2

## Sheet: supp 8k
		BASELINE															4w															5w
	Control	0.13	0.1	0.06	0.11			0.15	0.06	0.05	0.04	0.7	0.12	0.08			0.17	0.09	0.08	0.18			0.09	0.03	0.07	0.07		0.05	0.06			0.08	0.06	0.91	0.27			0.06	0.5	0.22	2	0.4	1.2	0.16
	CASIN	0.04	0.05	0.04	0.06	0.09		0.07	0.07	0.05	0.05	0.07					0.08	0.18	0.04	0.12	0.19		0.07	0.13	0.06	0.1	0.03					2.3	0.06	0.05	0.11	0.14		0.16			0.14	0.14

[truncated: 6 more sheets: supp 8l, supp 8m, supp 8n, supp 8o, supp 8p, supp 8q]
