# Supplementary material for: Different niches for stem cells carrying the same oncogenic driver affect pathogenesis and therapy response in myeloproliferative neoplasms
Source: Nat Cancer. 2023 Aug 7;4(8):1193–209. doi: 10.1038/s43018-023-00607-x (PMC10447237; doi:10.1038/s43018-023-00607-x)
Supplement: Supplementary file 18 — Statistical source data for Extended Data Fig. 9. [file 43018_2023_607_MOESM18_ESM.xlsx]

## Sheet: supp 9b
	PV Control	PV Ruxolitinib	PV CASIN	ET Control	ET Ruxolitinib	ET CASIN
	6.567	1.471	18.7	9.122	12.028	9.35
	16.626	5.898	2.661	2.618	5.918	8.913
	11	7.029	5.787	9.204	3.71	3.3
	24.596	3.2	10.228	10.39		2.139
	11.705	2.773	0.04
	11.836
	13.791

## Sheet: supp 9c
	WT control	JAR+/-	JAR+/+
	27.2727	40	0
	53.8462	66.6667	10
	70	60	20
	58.3333	37.5
	38.0952	64.2857
	23.0769	7.69231
