# Supplementary material for: Different niches for stem cells carrying the same oncogenic driver affect pathogenesis and therapy response in myeloproliferative neoplasms
Source: Nat Cancer. 2023 Aug 7;4(8):1193–209. doi: 10.1038/s43018-023-00607-x (PMC10447237; doi:10.1038/s43018-023-00607-x)
Supplement: Supplementary file 19 — Statistical source data for Extended Data Fig. 10. [file 43018_2023_607_MOESM19_ESM.xlsx]

## Sheet: Fig.1b
		ET										PV
	50	0.333333	0.365079	0.37931	0.37931	0.25431	0.384615	0.352113	0.264151	0.258065	0.351064	0.125	0.195402	0.166667	0.229167
	100	0.323232	0.214286	0.275862	0.275862	0.306034	0.275641	0.239437	0.301887	0.322581	0.287234	0.4375	0.258621	0.166667	0.1875
	150	0.20202	0.238095	0.241379	0.241379	0.219828	0.173077	0.225352	0.226415	0.204301	0.180851	0.125	0.304598	0.333333	0.333333
	200	0.151515	0.18254	0.103448	0.103448	0.219828	0.166667	0.183099	0.226415	0.172043	0.180851	0.375	0.241379	0.333333	0.25

## Sheet: Fig.1c
	ET	PV
	89.3777	109.882
	82.8248	99.8255
	82.5865	125.971
	88.9246	101.224
	84.8939	96.4272
	83.1605	107.18
	95.7517
	80.7336
	94.6328
	93.8407
	94.4862
	72.5864

## Sheet: Fig.1e
	ET endosteal	ET central	PV endosteal	PV central
	0.254653	0.387462	1.32253	2.70878
	0.078888	1.17085	0.589364	5.36705
	0.0396395	0.150954	1.11224	5.75926
	0.374611	1.68616	1.048	3.45558
	0.250354	0.718396	1.48453	2.70198
	0.287092	0.450876	0.537233	0.944235
	0.162865	0.247213	1.1725	0.858742
	0.250409	0.313945	0.75773	1.11457
	0.234711	0.259005

## Sheet: Fig.1f
	ET end	ET cen	PV end	PV cen
	0.898833	0.680986	1.87309	1.47142
	0.264293	2.46397	0.647703	6.69892
	0.249346	0.269934	0.124673	2.20446
	2.71542	1.40526	1.35453	4.60612
	1.60562	2.45428	1.10989	4.49951
	2.13861	0.700678	0.956726	1.19115
	2.45633	0.629706	1.10776	1.76802
	4.83218	0.838974	0.864705	0.62923
	1.92185	0.966612	0.960923	2.03497

## Sheet: Fig.1g
	WT	ET	PV1	PV2
	0.480934	10.4658	0.151267	0.981547
	0.22189	1.81935	0.101971	0.119058
	0.222333	3.77906	0.053833	0.516056
	0.704855	6.3428	0.033604	0.518333
	0.0451595	2.57232	0.195396	0.617027
	0.0794517	10.4284
	0.282291	5.3648
	0.143785	1.95943
	0.137847	1.72467
	0.573494	2.10731
	0.0737548	1.82424
	0.274117	1.51059
	0.140341	1.00593
	0.0709539	1.32186
	0.0439626
	0.49826
	0.501518
	0.415136

## Sheet: Fig.1h
	WT	ET	PV	WT	ET	PV
	0.985	15.4	26.04	27.49	23.13	8.85
	3.94	22.97	32.18	15.61	26.87	30.94
	26.57	29.79	14.55	14.31	19.09	19.19
	34.39	23.49	19.64	9.47	31.09	16.91
	20.05	30.28	22.42	10.75	18.03	12.49
	19.3		12.5	9.78	16.58	23.51
	11.5			18.14	22.89	36.91
	4.17			11.81	13.02	29.44
	17.53			23.47	18.11	35.24
	9.02			8.83	29.04	32.03
	12.91			16.83	15.72	22.92
				42.59	12.36	17.91
				31.47	25.91	30.02
				24.3	11.37	20.4
				23.42	1.94	79.88
				26.25	7.05	51.76
				44.93	5.95	49.71
				14.05	8.35	67.15
				21.44	2.98	30.08
				22.62	5.62	30.62
				31.54	15.14	29.49
				52.84	7.93	21.57
				52.35	8.96	84.58
				22.68	8.77	54.04
				19.4	48.98	25.77
				18.11	50.41	11.58
				26.58	30.12	20.08
				24.19	21.11	10.99
				4.15	24.96	20.27
				21.8	21.15	46.92
				30.86	64.64	50.57
				37.53	31.76	17.89
				30.52	3.48	13.89
				23.32	25.46	16.48
				23.54	10.83	17.41
				37.24	18.14	28.37
				51.13	50.87	21.16
				48.98	63.86	8.97
				50.41	32.66	19.34
				32.2	24.21	72.9
					18.13	70.75
					20.74	84.54
					28.02	85.07
					18.73	17.69
					18.74	64.06
						27.8
						20.89
						20.81
						30.3
						9.39
						49.78
						27.85
						3.42
						7.17
						22.03
						21.01
						20.99
						14.13
						19.43
						30.36
						20.04
						17.34
						87.94
						43.23
						35.2
						43.23
						35.2
						32.21
						13.65
						23.32
						49.54
						20.52
						7.68
						76.43

## Sheet: Fig2c
	WT	ET	PV
	1.41	1.72	0.467
	1.3	2.15	0.736
	0.996	1.12	1.34
	0.653	1.49	0.379
	0.823	1.8	0.827
	0.704	1.22
		0.847
		0.935

## Sheet: Fig2d
	endosteal			central
	WT	ET	PV	WT	ET	PV
	1.03569	0.510506	0.489077	0.016064	0.0513084	0.041122
	0.232433	0.783667	0.32445	0.069191	0.807503	0.132883
	0.265766	2.25196	0.502901		0.0609635	0.032247
		1.10582			0.176127
	0.01735	0.875096	0.754996	0.561477	0.0981547	0.391239
	0.244096	1.20271	0.403123	0.046642	0.0249439	0.08662
	0.318091	1.9024	0.621286	0.030607	0.075196	0.088859
			1.06909			0.023306
			1.22237			0.318116
	0.379126	0.490605	0.375847		0.0455539
	0.318206	0.198209	0.11692	0.04472		0.012477
	0.294172	0.273639	0.129922	0.014384	0.0392992	0.04817
	0.277789	1.2344		0.094409	0.569
	0.972635	2.33842		0.221361	0.107442
	1.33566	0.807196		0.06676	0.154821

## Sheet: Fig2e
	ET	PV
	3.81266	1.46426
	2.63343	0.829445
	3.7402	0.628937
	3.69004	2.52231
	6.79835	2.79641
	3.35762	6.19486
	8.75169	3.43027
	0.92584	3.2101
	3.57408	4.10034
	1.92125	2.23995
	0.819419	4.54672
	10.1761	0.083225
	5.60683	3.25746
	0.90411
	6.07859
	6.44566
	2.85539
	7.48023
	3.3249
	5.67335
	6.00785
	2.61278
	1.99303

## Sheet: Fig2f
	WT	ET	PV
	17.1154	14.0619	19.7999
	13.5532	16.8868	16.7572
	13.08	13.2642	17.5345
	13.9493	17.5534	16.6173
	12.4021	14.6485	16.0588
	13.9807	13.9583
		14.1657
		11.3833

[truncated: 23 more sheets: Fig2g, Fig2h, Fig2i, Fig2j, Fig2k, Fig2l, Fig2m, Fig2n, Fig2o, Fig2p, Fig2q, Fig2r, Fig2s, Fig2t, Fig2u, Fig2v, Fig2w, Fig2x, Fig2y, Fig2z …]
